# Supplementary material for: Mevalonate Kinase-Associated Diseases: Hunting for Phenotype–Genotype Correlation
Source: J Clin Med. 2021 Apr 7;10(8):1552. doi: 10.3390/jcm10081552 (PMC8067830; doi:10.3390/jcm10081552)
Supplement: Supplementary file 1 [file jcm-10-01552-s001.zip]

Archive with 2 entries (2 files):
- TableS1_Distribution-variants_Revised.xlsx
- TableS2_Patients-detailled-description_Revised.xlsx
