# Supplementary material for: Mevalonate Kinase-Associated Diseases: Hunting for Phenotype–Genotype Correlation
Source: J Clin Med. 2021 Apr 7;10(8):1552. doi: 10.3390/jcm10081552 (PMC8067830; doi:10.3390/jcm10081552)
Supplement: Supplementary file 1 [file jcm-10-01552-s001.zip › TableS1_Distribution-variants_Revised.xlsx]

## Sheet: Feuil2
Table S1. Distribution of the 154 different MVK variants identified in probands with mevalonate kinase-associated diseases
HGVS Nomenclature		Infevers pathogenicity score		Severity prediction	Total alleles	Allele frequency
cDNA variant	Protein name	Classification	Status
c.-1880_527+533del	p.?	Likely pathogenic	To be Validated		1	0.2%
c.1A>C	p.0	Pathogenic	Validated		1	0.2%
c.3G>C	p.0	Pathogenic	Validated		1	0.2%
c.16_34del	p.(Leu6Glyfs*16)	Pathogenic	Validated		3	0.5%
c.31C>T	p.(Pro11Ser)	Not classified	To be Validated		1	0.2%
c.34G>C	p.(Gly12Arg)	Likely pathogenic	Validated		1	0.2%
c.37A>T	p.(Lys13*)	Pathogenic	Validated		1	0.2%
c.37A>C	p.(Lys13Gln)	Likely pathogenic	Validated		2	0.4%
c.38_39insTCTG	p.(Lys13Asnfs*68)	Not classified	To be Validated		1	0.2%
c.55G>A	p.(Glu19Lys)	Unsolved	Unsolved		1	0.2%
c.58C>A	p.(His20Asn)	Pathogenic	Validated	Mild	2	0.4%
c.59A>C	p.(His20Pro)	Pathogenic	Validated	Intermediate	7	1.3%
c.59A>G	p.(His20Arg)	Likely pathogenic	To be Validated		2	0.4%
c.60T>A	p.(His20Gln)	Pathogenic	Validated	Mild	3	0.5%
c.62C>T	p.(Ala21Val)	Likely pathogenic	Validated		1	0.2%
c.71A>C	p.(His24Pro)	Pathogenic	Validated	Intermediate/Severe	1	0.2%
c.72dup	p.(Gly25Trpfs*55)	Pathogenic	Validated		1	0.2%
c.74G>T	p.(Gly25Val)	Likely pathogenic	To be Validated		1	0.2%
c.75C>T	p.(Lys26Serfs*52)	Likely pathogenic	Validated		1	0.2%
c.78+2del	p.?	Likely pathogenic	Validated		1	0.2%
c.79_226del	p.(Val27Serfs*16)	Pathogenic	Validated		1	0.2%
c.82G>A	p.(Ala28Thr)	Pathogenic	Validated		2	0.4%
c.104T>C	p.(Leu35Ser)	Pathogenic	Validated	Severe	2	0.4%
c.107G>C	p.(Arg36Thr)	Likely pathogenic	Provisional		1	0.2%
c.116T>C	p.(Leu39Pro)	Pathogenic	Validated	Mild	1	0.2%
c.118C>T	p.(Arg40Trp )	Likely pathogenic	Validated		3	0.5%
c.122T>C	p.(Leu41Pro)	Likely pathogenic	Validated		1	0.2%
c.122T>G	p.(Leu41Arg)	Likely pathogenic	To be Validated		1	0.2%
c.129_130del	p.(His44Glnfs*35)	Pathogenic	Validated		1	0.2%
c.151C>T	p.(Leu51Phe)	Likely pathogenic	Provisional		3	0.5%
c.185G>A	p.(Trp62*)	Pathogenic	Validated		2	0.4%
c.186G>A	p.(Trp62*)	Pathogenic	Validated		1	0.2%
c.205T>A	p.(Ser69Thr)	Unsolved	Unsolved		1	0.2%
c.226+2del	p.?	Not classified	To be Validated		1	0.2%
c.227-?_371+?dup	p.?	Likely pathogenic	To be Validated		1	0.2%
c.227-1G>A	p.?	Likely pathogenic	Validated		3	0.5%
c.235G>A	p.(Asp79Asn)	Likely pathogenic	To be Validated		1	0.2%
c.235G>T	p.(Asp79Tyr)	Likely pathogenic	To be Validated		1	0.2%
c.254C>G	p.(Ser85*)	Likely pathogenic	To be Validated		1	0.2%
c.340_344del	p.(Tyr114Ilefs*71)	Pathogenic	Validated		1	0.2%
c.346T>C	p.(Tyr116His)	Likely pathogenic	Validated	Mild	6	1.1%
c.350T>C	p.(Leu117Pro)	Likely pathogenic	Validated	Mild	1	0.2%
c.357C>G	p.(Ile119Met)	Likely pathogenic	Validated	Mild	1	0.2%
c.370A>T	p.(Arg124Trp)	Likely pathogenic	Validated	Mild	1	0.2%
c.371+2T>A	p.?	Likely pathogenic	To be Validated		1	0.2%
c.372-6T>C	p.?	Unsolved	Unsolved		1	0.2%
c.382_383delAG	p.(Ser128Profs*58)	Likely pathogenic	To be Validated		1	0.2%
c.394G>A	p.(Val132Ile)	Pathogenic	Validated	Mild	2	0.4%
c.395del	p.(Val132Glufs*27)	Likely pathogenic	Validated		4	0.7%
c.401G>A	p.(Trp134*)	Pathogenic	Validated		1	0.2%
c.404C>T	p.(Ser135Leu)	Likely pathogenic	Validated	Mild	6	1.1%
c.417dupC	p.(Gly140Argfs*47)	Not classified	To be Validated		4	0.7%
c.421dupG	p.(Ala141Glyfs*46)	Not classified	To be Validated		2	0.4%
c.437G>A	p.(Ser146Asn)	Likely pathogenic	To be Validated		1	0.2%
c.439G>A	p.(Ala147Thr)	Likely pathogenic	Validated		4	0.7%
c.442G>A	p.(Ala148Thr)	Likely pathogenic	Validated	Mild	6	1.1%
c.450_453del	p.(Cys152Trpfs*6)	Likely pathogenic	Validated		2	0.4%
c.451G>A	p.(Val151Met)	Likely pathogenic	To be Validated		1	0.2%
c.455G>A	p.(Cys152Tyr)	Not classified	To be Validated		1	0.2%
c.475_478del	p.(Thr159Cysfs*9)	Pathogenic	Validated		1	0.2%
c.481_482del	p.(Cys161Argfs*25)	Likely pathogenic	Validated		3	0.5%
c.481T>C	p.(Cys161Arg)	Not classified	To be Validated		2	0.4%
c.498C>A	p.(Asn166Lys)	Likely pathogenic	To be Validated		2	0.4%
c.494C>T	p.(Pro165Leu)	Likely pathogenic	Validated		1	0.2%
c.500C>T	p.(Pro167leu )	Likely pathogenic	Validated	Mild	1	0.2%
c.511G>A	p.(Gly171Arg)	Pathogenic	Validated	Mild	1	0.2%
c.564G>A	p.(Trp188*)	Pathogenic	Validated		2	0.4%
c.566C>T	p.(Ala189Val)	Not classified	To be Validated		1	0.2%
c.571del	p.(Gln191Lysfs*5)	Pathogenic	Validated		1	0.2%
c.604G>A	p.(Gly202Arg)	Pathogenic	Validated	Mild	4	0.7%
c.605G>A	p.(Gly202Glu)	Likely pathogenic	To be Validated		1	0.2%
c.608T>C	p.(Val203Ala)	Pathogenic	Validated	Mild	1	0.2%
c.612C>A	p.(Asp204Glu)	VUS	Validated		1	0.2%
c.613A>G	p.(Asn205Asp)	Likely pathogenic	Validated		9	1.6%
c.632G>C	p.(Gly211Ala)	Likely pathogenic	Validated	Mild	1	0.2%
c.632G>A	p.(Gly211Glu)	Pathogenic	Validated	Mild	1	0.2%
c.634G>A	p.(Gly212Arg)	Likely pathogenic	Validated		1	0.2%
c.635_637del	p.(Gly212del)	Pathogenic	Validated		2	0.4%
c.643C>G	p.(Arg215Gly)	VUS	Provisional		1	0.2%
c.644G>A	p.(Arg215Gln)	Likely pathogenic	Validated	Mild	2	0.4%
c.650A>C	p.(His217Pro)	Likely pathogenic	To be Validated		1	0.2%
c.652C>T	p.(Gln218*)	Pathogenic	Validated		1	0.2%
c.671del	p.(Leu224*)	Likely pathogenic	To be Validated		1	0.2%
c.678-1G>C	p.?	Likely pathogenic	Validated		3	0.5%
c.689T>C	p.(Leu230Pro)	Likely pathogenic	Provisional		1	0.2%
c.701T>C	p.(Leu234Pro)	Pathogenic	Validated	Severe	2	0.4%
c.709A>T	p.(Thr237Ser)	Pathogenic	Validated		13	2.4%
c.710C>A	p.(Thr237Asn)	Likely pathogenic	To be Validated		1	0.2%
c.721C>T	p.(Arg241Cys)	Pathogenic	Validated	Intermediate	1	0.2%
c.728C>T	p.(Thr243Ile)	Likely pathogenic	Validated	Severe	1	0.2%
c.737T>C	p.(Leu246Pro)	Likely pathogenic	Validated	Mild	1	0.2%
c.748G>A	p.(Val250Ile)	Likely pathogenic	Validated	Mild	2	0.4%
c.764T>C	p.(Leu255Pro)	VUS	Validated		1	0.2%
c.784G>C	p.(Ala262Pro)	Unsolved	Unsolved	Mild	1	0.2%
c.790C>T	p.(Leu264Phe)	Likely pathogenic	Provisional	Severe	9	1.6%
c.790del	p.(Leu264Serfs*2)	Pathogenic	Validated		1	0.2%
c.794T>C	p.(Leu265Pro)	Pathogenic	Validated	Severe	1	0.2%
c.794T>G	p.(Leu265Arg)	Pathogenic	Validated	Mild	1	0.2%
c.803T>C	p.(Ile268Thr)	Pathogenic	Validated	Intermediate	62	11.4%
c.814T>C	p.(Ser272Pro)	Likely pathogenic	To be Validated		1	0.2%
c.815C>T	p.(Ser272Phe)	Likely pathogenic	Validated	Intermediate	1	0.2%
c.829C>T	p.(Arg277Cys)	Pathogenic	Validated	Mild	9	1.6%
c.829C>G	p.(Arg277Gly)	Likely pathogenic	Validated		2	0.4%
c.830G>A	p.(Arg277His)	Likely pathogenic	Validated	Mild	2	0.4%
c.833T>C	p.(Val278Ala)	Likely pathogenic	Provisional		1	0.2%
c.836T>C	p.(Leu279Pro)	Likely pathogenic	Validated		1	0.2%
c.852dup	p.(Ala285Serfs*15)	Not classified	To be Validated		1	0.2%
c.871T>G	p.(Tyr291Asp)	Likely pathogenic	Validated		1	0.2%
c.(?_886)_(1191_?)del	p.?	Not classified	To be Validated		1	0.2%
c.887A>G	p.(Glu296Gly)	Not classified	To be Validated		1	0.2%
c.893T>C	p.(Ile298Thr)	Likely pathogenic	Validated	Mild	2	0.4%
c.895G>A	p.(Asp299Asn)	Not classified	To be Validated		1	0.2%
c.902A>C	p.(Asn301Thr)	Pathogenic	Validated	Severe	1	0.2%
c.902del	p.(Asn301Thrfs*5)	Likely pathogenic	To be Validated		1	0.2%
c.904C>T	p.(Gln302*)	Likely pathogenic	To be Validated		1	0.2%
c.925G>A	p.(Gly309Ser)	Pathogenic	Validated	Mild	3	0.5%
c.926G>T	p.(Gly309Val)	Likely pathogenic	To be Validated		2	0.4%
c.928G>A	p.(Val310Met)	Pathogenic	Validated	Severe	8	1.5%
c.928G>T	p.(Val310Leu)	Likely pathogenic	Validated	Mild	2	0.4%
c.935A>G	p.(His312Arg)	Unsolved	Unsolved		3	0.5%
c.962T>C	p.(Val321Ala)	Likely pathogenic	Provisional		2	0.4%
c.965C>G	p.(Thr322Ser)	Likely pathogenic	Validated		2	0.4%
c.965C>A	p.(Thr322Asn)	Likely pathogenic	To be Validated		1	0.2%
c.976G>A	p.(Gly326Arg)	Likely pathogenic	Provisional	Mild	8	1.5%
c.986G>A	p.(Ser329Asn)	Likely pathogenic	Validated		2	0.4%
c.987C>A	p.(Ser329Arg)	Likely pathogenic	Provisional		3	0.5%
c.1000G>A	p.(Ala334Thr)	Pathogenic	Validated	Severe	14	2.6%
c.1003G>A	p.(Gly335Ser)	Not classified	To be Validated	Intermediate/Severe	1	0.2%
c.1004G>A	p.(Gly335Asp)	Likely pathogenic	Validated		2	0.4%
c.1006G>A	p.(Gly336Ser)	Likely pathogenic	Validated		10	1.8%
c.1012G>A	p.(Gly338Ser)	Likely pathogenic	To be Validated		1	0.2%
c.1013G>A	p.(Gly338Asp)	Likely pathogenic	Validated	Severe	2	0.4%
c.1016G>C	p.(Cys339Ser)	Likely pathogenic	To be Validated		1	0.2%
c.1024A>G	p.(Thr342Ala)	Likely pathogenic	To be Validated		1	0.2%
c.1025C>T	p.(Thr342Ile)	Likely pathogenic	To be Validated		1	0.2%
c.1028T>C	p.(Leu343Pro)	Likely pathogenic	Validated		2	0.4%
c.1039+1G>A	p.(Gly347Aspfs*54)	Likely pathogenic	To be Validated		1	0.2%
c.1039+2T>C	p.(Leu348Ilefs*17)	Likely pathogenic	Validated		2	0.4%
c.1040-1G>A	p.?	Likely pathogenic	Validated		1	0.2%
c.1058_1060del	p.(Val353del)	Likely pathogenic	To be Validated		1	0.2%
c.1058_1071del	p.(Pro353Leufs*3)	Not classified	To be Validated		1	0.2%
c.1067C>G	p.(Thr356Arg)	Likely pathogenic	To be Validated		1	0.2%
c.1073A>C	p.(Gln358Pro)	Likely pathogenic	To be Validated		1	0.2%
c.1093T>A	p.(Phe365Ile)	Likely pathogenic	To be Validated		1	0.2%
c.1094T>C	p.(Phe365Ser)	Likely pathogenic	Validated		2	0.4%
c.1126G>A	p.(Gly376Ser)	Likely pathogenic	Validated		4	0.7%
c.1127G>T	p.(Gly376Val)	Likely pathogenic	Validated	Mild	1	0.2%
c.1129G>A	p.(Val377Ile)	Pathogenic	Validated	Mild	163	29.9%
c.1132T>C	p.(Ser378Pro)	Likely pathogenic	Provisional		1	0.2%
c.1136T>A	p.(Ile379Asn)	Likely pathogenic	Validated		2	0.4%
c.1139A>G	p.(His380Arg)	Likely pathogenic	Validated		4	0.7%
c.1144G>C	p.(Ala382Pro)	VUS	Provisional		1	0.2%
c.1162C>T	p.(Arg388*)	Pathogenic	Validated		9	1.6%
c.1169A>C	p.(Gln390Pro)	Likely pathogenic	Validated		1	0.2%
Infevers pathogenicity scores are according to vanGijn et al (The status is according to the % of the experts reaching consistent votes: Validated ≥75%; Provisional 50%-75%; Unsolved in other cases). Severity predictions are according to Browne et al, when available. The total number of alleles does not correspond to twice the number of patients because some (e.g. with porokeratosis) only had one…
