# Supplementary material for: Mevalonate Kinase-Associated Diseases: Hunting for Phenotype–Genotype Correlation
Source: J Clin Med. 2021 Apr 7;10(8):1552. doi: 10.3390/jcm10081552 (PMC8067830; doi:10.3390/jcm10081552)
Supplement: Supplementary file 1 [file jcm-10-01552-s001.zip › TableS2_Patients-detailled-description_Revised.xlsx]

## Sheet: Feuil2
Table S2: Detailed description of 397 patients with mevalonate kinase (MVK) genetic variants according to their phenotype
ID	Phenotype	Gender	Origin	Mevalonic aciduria values	Enzymatic activity (% control)	Variant 1	Variant 2	Other gene	Other variant	Gastro-intestinal	Skeleton	Neurological	Ocular	Mucocutaneous	Initial ref (PMID number)
1	Asymptomatic	F	Caucasian		0.06	p.(Val377Ile)	p.(Val377Ile)	STAT1	p.(Arg241Gln)	No	No	No	No	No	26977311
2	MKD	F	Caucasian-French			p.(Val377Ile)	p.(Val377Ile)	MEFV	p.(Lys695Arg)	Pain	Arthralgia				This study
3	MKD	M	Caucasian-French			p.(Ile268Thr)	p.(Val377Ile)			Pain	Myalgia			No	This study
4	MKD	F	Caucasian-French			p.(Ser329Asn)	p.(Val377Ile)			No	Yes				This study
5	MKD	F	Caucasian-Spaniard			p.(Ile268Thr)	p.(Val377Ile)			Diarrhea; Pain	Arthralgia			Oral aphtosis	This study
6	MKD	M	Caucasian-French			p.(Val377Ile)	p.(Val377Ile)			Pain	Arthralgia			Oral aphtosis	This study
7	MKD	F				p.(Gly336Ser)	p.(Val377Ile)			Diarrhea; Pain; Vomiting	Arthralgia			Oral aphtosis	This study
8	MKD	M	Caucasian-French			p.(Ile268Thr)	p.(Val377Ile)			Pain	Arthralgia				This study
9	MKD	M	Caucasian-Italian			p.(Leu230Pro)	p.(Val377Ile)			Pain	Arthralgia	No		No	This study
10	MKD	F	Caucasian			p.(Arg277Cys)	p.(Arg388*)			Pain	No			Oral aphtosis	This study
11	MKD	M	Caucasian			p.(Val377Ile)	p.(Val377Ile)			Pain; Vomiting	Arthralgia; Arthritis	No		Maculo-papular rash	This study
12	MKD	F				p.(Ile268Thr)	p.(Val377Ile)			Diarrhea; Pain	Arthralgia			Rash	This study
13	MKD	M	Caucasian			p.(Ser272Phe)	p.(Val377Ile)			Pain; Vomiting	Arthralgia	No		Oral aphtosis	This study
14	MKD	F	Caucasian-Spaniard			p.(Val377Ile)	p.(Val377Ile)					No		No	This study
15	MKD	M				p.(Val377Ile)	p.(Val377Ile)			Pain; Vomiting	Arthritis	No		No	This study
16	MKD	M				p.(Val377Ile)	p.(Val377Ile)	MEFV	p.(Glu148Gln) homozygous	Pain; Vomiting	Arthralgia	No	No	Oral aphtosis	This study
17	MKD	M	Arab			p.(Ala28Thr)	p.(Arg40Trp)			No	Arthralgia; Arthritis			No	This study
18	MKD	F				p.(Ala28Thr)	p.(Arg40Trp)				Arthralgia; Arthritis			No	This study
19	MKD	F	Caucasian-French			p.(Asn205Asp)	p.(Ile268Thr)			Diarrhea; Pain	Yes	No		Oral aphtosis	This study
20	MKD	M	Arab			p.(Ile268Thr)	p.(Val377Ile)			Diarrhea; Pain	No	No		No	This study
21	MKD	M	Arab			p.(Val377Ile)	p.(Val377Ile)			Diarrhea; Pain; Vomiting	Arthralgia	No		Erythema; Oral aphtosis	This study
22	MKD	M				p.(Val310Met)	p.(Val310Met)			No	Arthralgia; Arthritis	No		No	This study
23	MKD	F	Caucasian-Portuguese			p.(Asn205Asp)	p.(Asn205Asp)			Pain	Arthralgia	No		No	This study
24	MKD	F		350µg		p.(Ile268Thr)	p.(Arg277His)			Pain	Arthralgia; Myalgia	No	No	Maculo-papular rash; Oral aphtosis	This study
25	MKD	F	Caucasian-Spaniard			p.(Gly336Ser)	p.(Val377Ile)			Diarrhea; Pain; Vomiting	Arthralgia				This study
26	MKD	M				p.(Glu19Lys)	p.(Val377Ile)			No	Arthralgia	No			This study
27	MKD	F	Caucasian			p.(Glu19Lys)	p.(Val377Ile)			Diarrhea; Occlusion; Vomiting	No	No		Bipolar aphtosis	This study
28	MKD	F	Arab			p.(His24Pro)	p.(Ala334Thr)			Diarrhea	Arthralgia	Ataxia; Mental retardation; Motor delay		No	This study
29	MKD	M	Caucasian			p.(Ile268Thr)	p.(Val377Ile)			No		No		No	This study
30	MKD	F	Caucasian			p.(Ile268Thr)	p.(Val377Ile)			Pain	Arthralgia			Oral aphtosis	This study
31	MKD	M	Caucasian-French			p.(His20Arg)	p.(Val377Ile)			No		No			This study
32	MKD	F	Turkish			p.(Ile268Thr)	p.(Val377Ile)			Pain	Arthralgia	No		Rash	This study
33	MKD	F	Caucasian-Spaniard			p.(Ile268Thr)	p.(Val377Ile)			Diarrhea; Pain	Arthralgia	No		Maculo-papular rash	This study
34	MKD	M	Caucasian-Greek			p.(Ile268Thr)	p.(Val377Ile)			Diarrhea; Pain; Vomiting	No	No		Genital aphtosis	This study
35	MKD	M				p.(Thr237Ser)	p.(Val377Ile)			Diarrhea		No		No	This study
36	MKD	M				p.(Ile268Thr)	p.(Val377Ile)			Diarrhea; Pain; Vomiting	No	No		No	This study
37	MKD	M	Caucasian-Spaniard			p.(Thr237Ser)	p.(Val377Ile)			Diarrhea; Pain; Vomiting	No	No		Oral aphtosis	This study
38	MKD	F				p.(Val377Ile)	p.(Val377Ile)			Diarrhea; Pain; Vomiting	No	No		No	This study
39	MKD	M	Arab			p.?	p.(Val377Ile)			Diarrhea; Pain; Vomiting	No	No		Yes	This study
40	MKD	M	Caucasian			p.(Ile268Thr)	p.(Cys339Ser)			Diarrhea; Vomiting	No	No		No	This study
41	MKD	M	Caucasian			p.(Lys13Gln)	p.(Val377Ile)			Diarrhea; Pain	No	No		No	This study
42	MKD	F	Caucasian			p.(Ile268Thr)	p.(Val377Ile)			Diarrhea	No	No		No	This study
43	MKD	M				p.(Ala141Glyfs*46)	p.(Ala334Thr)			Diarrhea	Arthralgia			Oral aphtosis	This study
44	MKD	M				p.(Leu264Phe)	p.(Leu264Phe)						Cataract		This study
45	MKD	F				p.(Ser329Asn)	p.(Val377Ile)			Diarrhea; Pain	Arthralgia; Myalgia	No	No	Urticaria	This study
46	MKD	F	Caucasian-French			p.(Val377Ile)	p.(Val377Ile)			Diarrhea; Pain; Vomiting	No	No	No	No	This study
47	MKD	F	Arab			p.(Gly309Ser)	p.(Val377Ile)			Diarrhea; Pain; Vomiting	Arthralgia; Myalgia	No	No	Oedema; Oral aphtosis	This study
48	MKD	M	Caucasian			p.(Thr237Ser)	p.(Val377Ile)			No	Arthralgia; Arthritis			Oral aphtosis	This study
49	MKD	M				p.(Thr342Ile)	p.(Val377Ile)	MEFV	p.(Glu148Gln)	No	Arthralgia; Arthritis	Mental retardation; Seizures	Uveitis	Folliculitis; Oral aphtosis	This study
50	MKD	F		25.3		p.(Leu264Phe)	p.(Val377Ile)			Diarrhea; Pain; Vomiting	Myalgia	Language disorder	Conjunctivitis	Oral aphtosis	This study
51	MKD	F				p.(Ile268Thr)	p.(Val377Ile)				No	No	No	Maculo-papular rash	This study
52	MKD	M	Caucasian-Italian			p.(Ala148Thr)	p.(Ile268Thr)			Diarrhea; Pain	Arthralgia; Myalgia			No	15536479
53	MKD	M	Caucasian-Italian			p.(Val377Ile)	p.(Val377Ile)			Diarrhea; Pain	Arthralgia			No	15536479
54	MKD	M	Caucasian-Italian			p.(Ile268Thr)	p.(Val377Ile)			Diarrhea; Pain; Vomiting	Myalgia			No	15536479
55	MKD	F	Caucasian-Italian			p.(Val377Ile)	p.(Val377Ile)			Diarrhea; Pain	Myalgia			Yes	15536479
56	MKD	F	Caucasian			p.(Val250Ile)	p.(Gly376Val)			Pain	Arthralgia			Yes	15536479
57	MKD	M	Brazilian			p.(Val310Met)	p.(Val377Ile)			Diarrhea; Pain; Vomiting	Arthralgia			No	15536479
58	MKD	F	Caucasian-Italian			p.(Gly171Arg)	p.(Ile268Thr)			Diarrhea; Pain	Arthralgia; Myalgia			Yes	15536479
59	MKD	F	Caucasian-Italian			p.(Arg215Gln)	p.(Val377Ile)			Diarrhea; Pain	Arthralgia; Myalgia			Yes	15536479
60	MKD	M	Caucasian-Italian			p.(Val132Ile)	p.(Val377Ile)			Pain	Arthralgia; Myalgia			No	15536479
61	MKD	F	Caucasian-Italian			p.(Gly211Glu)	p.(Val377Ile)			Diarrhea; Pain	Myalgia			Yes	15536479
62	MKD	M	Caucasian-Italian			p.(His20Gln)	p.(Val377Ile)	TNFRSF1A	p.(Arg121Gln)	Diarrhea; Pain	Arthralgia; Myalgia			Yes	15536479
63	MKD	F	Caucasian-Italian			p.(Leu6Glyfs*16)	p.(Val377Ile)			Diarrhea; Pain	Arthralgia			Yes	15536479
64	MKD	M	Caucasian-Italian			p.(Val377Ile)	p.(Val377Ile)			Pain	Arthralgia; Myalgia			No	15536479
65	MKD	M	Caucasian-Italian			p.(Ile268Thr)	p.(Val377Ile)			Diarrhea; Pain	Arthralgia			No	15536479
66	MKD			3	1	p.(Gly336Ser)	p.(Gly336Ser)			Diarrhea; Pain		No		Rash	17261617
67	MKD	F	Caucasian	35	4.4	p.(Gly335Asp)	p.(Val377Ile)								21708801
68	MKD	M	Caucasian			p.(Gly335Asp)	p.(Val377Ile)								21708801
69	MKD	F	Caucasian	9.5	1	p.(Gly376Ser)	p.(Val377Ile)								21708801
70	MKD	F	Caucasian		0	p.(Ala148Thr)	p.(Ala148Thr)								21708801
71	MKD	F	Caucasian		5.5	p.(Ala148Thr)	p.(Ala148Thr)					Yes			21708801
72	MKD	F	Caucasian	2.8	2.6	p.(Val377Ile)									21708801
73	MKD	F	Arab	39	2.9	p.(Gly338Asp)	p.(Val377Ile)								21708801
74	MKD	M	Caucasian		3	p.(Ile298Thr)	p.(Val377Ile)							Genital aphtosis	21708801
75	MKD	F	Caucasian	11	2.9	p.(Ile268Thr)	p.(Val377Ile)								21708801
76	MKD	F	Other	10.3	24	p.(Val377Ile)	p.(Val377Ile)			IBD; Pain		Mental retardation			21708801
77	MKD	M	Other	8		p.(Val377Ile)	p.(Val377Ile)								21708801
78	MKD	M	Caucasian	11.7	5	p.(Gln218*)	p.(Val321Ala)								21708801
79	MKD	M	Arab	1500		p.(Gly212Arg)	p.(Val377Ile)	MVK	p.(Gly219Try)	Pain					21708801
80	MKD	F	Caucasian	5.8		p.(Val377Ile)									21708801
81	MKD	M	Caucasian		7.4	p.(Ile268Thr)	p.(Val377Ile)								21708801
82	MKD	F	Caucasian	811	0	p.(Gly309Ser)	p.(Arg388*)			Diarrhea; Pain	Arthralgia				21708801
83	MKD	M	Caucasian		2	p.(Ile268Thr)	p.(Val377Ile)				Arthritis				21708801
84	MKD	F	Caucasian	6	1.9	p.(Gly212del)	p.(Val377Ile)								21708801
85	MKD	F	Caucasian	6		p.(Gly212del)	p.(Val377Ile)					Mental retardation			21708801
86	MKD	M	Caucasian	5	2.5	p.(Val310Leu)	p.(Val377Ile)								21708801
87	MKD	F		12	9.2	p.(Ile268Thr)	p.(Val377Ile)								21708801
88	MKD	F	Caucasian	18		p.(Ala147Thr)	p.(Val377Ile)								21708801
89	MKD	M	Caucasian	5	1.7	p.(Leu51Phe)	p.(Ile268Thr)			Pain	Dystony	Seizures	Uveitis	Yes	21708801
90	MKD	F	Caucasian	2	9.7	p.(Val377Ile)	p.(Val377Ile)				Arthritis		Optic neuritis		21708801
91	MKD	F	Caucasian		9.7	p.(Val377Ile)	p.(Val377Ile)								21708801
92	MKD	F	Caucasian	26		p.(Val377Ile)	p.(Val377Ile)								21708801
93	MKD	F	Caucasian	4.2		p.(Val377Ile)	p.(Val377Ile)								21708801
94	MKD	F	Caucasian	2	4.25	p.(Arg40Trp )	p.(Val377Ile)								21708801
95	MKD	M	Caucasian			p.(Ala148Thr)	p.(Val377Ile)								21708801
96	MKD	F	Caucasian			p.?	p.(Val377Ile)							Yes	21708801
97	MKD	F	Caucasian	10.8	9	p.(Ile268Thr)	p.(Val377Ile)								21708801
98	MKD	M	Arab	60	0	p.(Val377Ile)									21708801
99	MKD	M	Arab	22	4.5	p.(Val377Ile)						No			21708801
100	MKD	M	Caucasian			p.(Trp134*)	p.(Val377Ile)								21708801
101	MKD	M	Caucasian			p.(Trp134*)	p.(Val377Ile)								21708801
102	MKD	F	Caucasian			p.(Leu117Pro)	p.(Val377Ile)								21708801
103	MKD	M	Caucasian	54	1.4	p.(Val377Ile)	p.(Ile379Asn)								21708801
104	MKD	M	Caucasian		1.1	p.(Arg36Thr)	p.(Val377Ile)								21708801
105	MKD	M		15.6		p.(Val377Ile)	p.(Val377Ile)				Bone sign			Rash; Oral aphtosis	24360083
106	MKD					p.(Val377Ile)	p.(Val377Ile)			Diarrhea; IBD; Pain					24531851
107	MKD					p.(Leu6Glyfs*16)	p.(Val377Ile)			Diarrhea; IBD; Pain					24531851
108	MKD					p.(Ile268Thr)	p.(Val377Ile)			Diarrhea; IBD; Pain					24531851
109	MKD					p.(Gly336Ser)	p.(Gly336Ser)			Diarrhea; IBD; Pain					24531851
110	MKD	F		Elevated		p.(Val310Met)	p.(Gly336Ser)			Ascites	No	Motor delay		No	25469482
111	MKD	F		Elevated		p.(Tyr116His)	p.(Val377Ile)			Diarrhea; Pain; Vomiting	Arthralgia	No		Oral aphtosis	25677409
112	MKD	M	Caucasian	Elevated		p.(Arg388*)	p.(Arg388*)			Diarrhea; Pain	Hypotonia	No			27012807
113	MKD					p.(His44Glnfs*35)	p.(Val377Ile)			Diarrhea; Pain; Vomiting	Arthralgia; Myalgia			Maculo-papular rash	29047407
114	MKD					p.(His20Arg)	p.(Val377Ile)			Diarrhea; Vomiting	No			Urticaria	29047407
115	MKD					p.(Arg124Trp)	p.(Val377Ile)			Diarrhea; Pain; Vomiting	Arthralgia; Myalgia				29047407
116	MKD					p.(Asn166Lys)	p.(Gly336Ser)			Diarrhea; Pain	Arthralgia; Myalgia			Folliculitis; Maculo-papular rash; Genital aphtosis	29047407
117	MKD					p.(Gln191Lysfs*5)	p.(Val377Ile)			Pain; Vomiting	Arthralgia				29047407
118	MKD					p.?	p.(Val377Ile)			Diarrhea; Pain; Vomiting	Arthralgia; Myalgia		Epischleritis; Uveitis	Folliculitis; Bipolar aphtosis	29047407
119	MKD					p.(Ile119Met)	p.(Ala148Thr)			Diarrhea; Pain; Vomiting	Arthralgia				29047407
120	MKD					p.(Val377Ile)	p.(His380Arg)			Constipation; Diarrhea; Pain	Arthralgia; Arthritis; Myalgia		Conjunctivitis		29047407
121	MKD					p.(Arg277Cys)	p.(Arg277Cys)			Pain; Vomiting	Arthralgia; Bone sign				29047407
122	MKD					p.(Val132Ile)	p.(Val377Ile)			Diarrhea; Pain; Vomiting	Arthralgia				29047407
123	MKD					p.(Pro165Leu)	p.(Ile268Thr)			Constipation; Diarrhea; Pain; Vomiting	Arthralgia; Myalgia	Mental retardation		Folliculitis; Maculo-papular rash; Purpura	29047407
124	MKD					p.(Cys152Trpfs*6)	p.(Val377Ile)			Bleeding; Constipation; Diarrhea; Pain; Vomiting	No				29047407
125	MKD					p.(Tyr114Ilefs*71)	p.(Asn205Asp)			Pain	Arthralgia; Arthritis; Myalgia			Erythema	29047407
126	MKD					p.(Asn205Asp)	p.(Val321Ala)			Diarrhea; Pain; Vomiting	Arthralgia		Conjunctivitis	Genital apthosis	29047407
127	MKD					p.(Thr237Ser)	p.(Ile268Thr)			Adhesions; Ascites; Bleeding; Cholestasis; Diarrhea; Occlusion; Pain; Vomiting	No				29047407
128	MKD					p.(Leu246Pro)	p.(Val377Ile)			Diarrhea; Pain; Vomiting	Arthralgia; Myalgia			Folliculitis; Oral aphtosis	29047407
129	MKD					p.(Leu264Serfs*2)	p.(Val377Ile)			Diarrhea; Pain; Vomiting	Arthralgia	Seizures		Urticaria; Bipolar aphtosis	29047407
130	MKD atypic	F	Mixt			p.(Ile298Thr)	p.(Val377Ile)			No	No	No	No	No	This study
131	MKD atypic	F	Caucasian			p.(Cys152Trpfs*6)	p.(Val377Ile)								32252977
132	MKD atypic	F	Caucasian-Dutch			p.(Pro167leu )	p.(Gly202Arg)			Pain		Mental retardation; Seizures		Yes	15037710
133	MKD atypic	m	Caucasian-Dutch	2730	1.1	p.(His20Pro)	p.(Ala334Thr)				Hypotonia	Ataxia; Language disorder; Mental retardation	Retinitis		15037710
134	MKD atypic	F	Caucasian-Dutch	7200	0.5	p.(Trp62*)	p.(Ala334Thr)			Pain		Ataxia; Language disorder; Mental retardation; Seizures	Retinitis	Yes	15037710
135	MKD atypic	m	Caucasian-Dutch	4		p.(Trp62*)	p.(Val377Ile)			Pain		Ataxia; Language disorder; Mental retardation; Stroke	Retinitis	Yes	15037710
136	MKD atypic	m	Caucasian-Dutch	15.4	4.5	p.(Trp62*)	p.(Val377Ile)					Ataxia; Language disorder; Mental retardation; Seizures	Retinitis	Yes	15037710
137	MKD atypic	M	Caucasian-Italian			p.(Leu265Arg)	p.(Val377Ile)	NLRP3	p.(Gln103Lys)	Diarrhea; Pain; Vomiting	Arthralgia			Oral aphtosis	15536479
138	MKD atypic	F		Elevated		p.(Val377Ile)	p.(His380Arg)			Pain; Vomiting	Arthralgia			Erythema; Oedema; Purpura	15804303
139	MKD atypic	M	Caucasian	5460	0.9	p.(Ala141Glyfs*46)	p.(Ala334Thr)						Retinitis	Maculo-papular rash	16435210
140	MKD atypic	M	Caucasian-German			p.(Leu234Pro)	p.(Val377Ile)	TNFRSF1A	p.(Arg121Gln)	Diarrhea; Pain; Vomiting					16732551
141	MKD atypic	M	Caucasian-British			p.(Ile268Thr)	p.(Val377Ile)			Diarrhea; Pain; Vomiting	Arthralgia			Oral aphtosis	16732551
142	MKD atypic	M	Caucasian-British			p.(Ile268Thr)	p.(Val377Ile)								16732551
143	MKD atypic	M	Caucasian			p.(His20Pro)	p.(Val250Ile)			Diarrhea; Pain; Vomiting	Arthralgia			Maculo-papular rash; Oedema; Oral aphtosis	16931207
144	MKD atypic	F	Caucasian-French		0	p.(Ser135Leu)	p.(Val377Ile)			Diarrhea; Pain	Arthralgia; Arthritis		Conjunctivitis	Folliculitis; Bipolar aphtosis	17213252
145	MKD atypic	F	Caucasian-French			p.(Val377Ile)	p.(Val377Ile)			No	Arthralgia; Arthritis		Keratopathy	Maculo-papular rash; Bipolar aphtosis	17213252
146	MKD atypic		Other	142µg/ml		p.(Tyr116His)	p.(Val310Leu)			Constipation; Diarrhea; Pain	Arthralgia; Arthritis	No	Conjunctivitis; Periorbital oedema	Maculo-papular rash	20194276
147	MKD atypic	M			0.02	p.(Ile268Thr)	p.(Ile268Thr)			Bleeding			Yes	Rash	21425920
148	MKD atypic	M	Other	Elevated		p.(Tyr116His)	p.(Tyr116His)				Arthritis	Mental retardation	Conjunctivitis	Erythema	21548022
149	MKD atypic	F	Caucasian-Belgium		4	p.(Arg40Trp )	p.(Val377Ile)			Pain; Vomiting	Arthralgia				21630610
150	MKD atypic	F	Caucasian	29	10	p.(Thr159Cysfs*9)	p.(Gln390Pro)			Diarrhea; IBD; Pain; Vomiting	Arthralgia; Arthritis				21708801
151	MKD atypic	M	Caucasian			p.(Ile268Thr)	p.(Val377Ile)			Pain	Arthralgia			Rash	23280696
152	MKD atypic	M	Turkish			p.(Gly326Arg)	p.(Val377Ile)				No		Periorbital oedema	Oedema	23314147
153	MKD atypic	F	Caucasian-French	75	1	p.(Tyr116His)	p.(Val377Ile)			Diarrhea; IBD	Arthritis	No		Urticaria	23979089
154	MKD atypic	M	Caucasian-French	16.6		p.(Ser329Arg)	p.(Val377Ile)			Adhesions; Diarrhea; IBD; Pain; Vomiting		No		Oral aphtosis	23979089
155	MKD atypic	M	Caucasian-Dutch	Elevated	0.64	p.(Ile268Thr)	p.(Ala334Thr)			Diarrhea; Pain		Ataxia	Retinitis		24084495
156	MKD atypic	F	Caucasian-Dutch	Elevated	0.53	p.(Ile268Thr)	p.(Ala334Thr)					No	Retinitis		24084495
157	MKD atypic	M	Caucasian-Dutch	Elevated	0.22	p.(Ala334Thr)	p.(Ala334Thr)						Retinitis		24084495
158	MKD atypic	F	Caucasian-Dutch	13.1		p.(Ile268Thr)	p.(Val377Ile)			Diarrhea; Pain			Conjunctivitis	Erythema	24470648
159	MKD atypic					p.(Ser135Leu)	p.(Val377Ile)			Diarrhea; IBD; Pain					24531851
160	MKD atypic	F	Mixt	21.8		p.(Gly140Argfs*47)	p.(Val377Ile)							Rash; Oral aphtosis	24716072
161	MKD atypic	M	Arab			p.(Val377Ile)	p.(Val377Ile)			Diarrhea; Pain; Vomiting	Arthralgia; Arthritis			Maculo-papular rash	25708585
162	MKD atypic	F	Arab			p.(Val377Ile)	p.(Val377Ile)			Diarrhea; Pain; Vomiting	Arthralgia			Oral aphtosis	25708585
163	MKD atypic	F		Elevated		p.(Val377Ile)	p.(Val377Ile)	MVK	p.(Val132Ile)	Diarrhea; IBD; Pain				Oral aphtosis	25897835
164	MKD atypic	F				p.(Leu6Glyfs*16)	p.(Val377Ile)			Diarrhea; Pain	Arthralgia		Periorbital oedema	Maculo-papular rash; Purpura; Oral aphtosis	25897835
165	MKD atypic	M				p.(Ile268Thr)	p.(Val377Ile)			Diarrhea; IBD; Occlusion; Pain	Arthralgia			Maculo-papular rash	25897835
166	MKD atypic	M				p.(Ser135Leu)	p.(Val377Ile)							Yes	26300074
167	MKD atypic	F		3		p.(Ile268Thr)	p.(Val377Ile)			Diarrhea				Oedema	26819362
168	MKD atypic	F				p.(Val377Ile)	p.(Arg388*)						Periorbital oedema	Erythema; Neutrophilic dermatosis	26904447
169	MKD atypic	M				p.(Leu234Pro)	p.(Val377Ile)								27213830
170	MKD atypic	F				p.(Ile268Thr)	p.(Val377Ile)								27213830
171	MKD atypic	F				p.(Ile268Thr)	p.(Val377Ile)								27213830
172	MKD atypic	M	Caucasian-British			p.(Ile268Thr)	p.(Val377Ile)								27213830
173	MKD atypic	M				p.(Ile268Thr)	p.(Val377Ile)								27213830
174	MKD atypic	M				p.(Gly336Ser)	p.(Val377Ile)			No	Arthralgia; Myalgia				27899390
175	MKD atypic	M	Caucasian-German	2755		p.(His20Pro)	p.(Ala334Thr)					Ataxia; Mental retardation	Cataract; Retinitis		28095071
176	MKD atypic	M	Caucasian-German			p.(His20Pro)	p.(Ala334Thr)					Ataxia	Cataract; Retinitis		28095071
177	MKD atypic					p.(Ser272Pro)	p.(Val377Ile)			Diarrhea; Pain; Vomiting	Arthralgia; Arthritis; Myalgia			Oral aphtosis	29047407
178	MKD atypic	M	Hispanic			p.(Ile268Thr)	p.(Val377Ile)			Diarrhea; Pain				Genital aphtosis	29290516
179	MKD atypic	M	Caucasian-Spaniard			p.(Asp299Asn)	p.(Ile379Asn)			Cholestasis				Neutrophilic dermatosis; Urticaria	29600537
180	MKD atypic					p.(Asn166Lys)	p.?			Diarrhea	Hypotonia	Motor delay		Yes	31325964
181	MKD atypic	M		Elevated		p.(Tyr116His)	p.(Arg277Cys)					Mental retardation			31430439
182	MKD atypic	M	Iian			p.(Ile268Thr)	p.(Gly326Arg)			Constipation; Diarrhea; Pain					32060250
183	MKD atypic	M	Iian			p.(Ile268Thr)	p.(Gly326Arg)			Cholestasis; Occlusion; Pain		Language disorder; Motor delay			32060250
184	MKD atypic	F	Caucasian-Spaniard			p.(Ile268Thr)	p.(Val377Ile)			Occlusion; Pain; Vomiting	Arthralgia; Myalgia			Oral aphtosis	32252977
185	MKD atypic	M	Arab			p.(Asn205Asp)	p.(Gly336Ser)			Pain; Vomiting					32252977
186	MKD-HIDS	F	Caucasian-Dutch		8.9	p.(Val377Ile)									8190036
187	MKD-HIDS	F	Caucasian-Dutch		3.6	p.(Gly309Ser)	p.(Val377Ile)								8190036
188	MKD-HIDS				8.5	p.(His20Pro)	p.(Val377Ile)								8190036
189	MKD-HIDS				2.1	p.(Leu39Pro)	p.(Val377Ile)								8190036
190	MKD-HIDS				7.2	p.(Ile268Thr)	p.(Val377Ile)								8190036
191	MKD-HIDS				4.5	p.(Val377Ile)	p.(Val377Ile)								8190036
192	MKD-HIDS				28	p.(Val377Ile)	p.(Val377Ile)								8190036
193	MKD-HIDS				4	p.(Ile268Thr)	p.(Val377Ile)								8190036
194	MKD-HIDS				11.4	p.(His20Pro)	p.(Val377Ile)								8190036
195	MKD-HIDS				15.3	p.(Ile268Thr)	p.(Val377Ile)								8190036
196	MKD-HIDS					p.(Val377Ile)	p.(Val377Ile)								8190036
197	MKD-HIDS	M	Caucasian-Dutch		5	p.(Ile268Thr)	p.(Val377Ile)								8190036
198	MKD-HIDS				3.5	p.(His20Asn)	p.(Arg215Gln)								8190036
199	MKD-HIDS	M	Caucasian-Dutch	9.6	2.1	p.(His20Pro)	p.(Val377Ile)			Diarrhea; Pain	Arthralgia; Hypotonia			Yes	10369261
200	MKD-HIDS	M	Caucasian-Dutch	6.4	1.2	p.(His20Pro)	p.(Val377Ile)			Diarrhea; Pain	Arthralgia			Yes	10369261
201	MKD-HIDS	M	Mixt	27.8	2	p.(Ile268Thr)	p.(Val377Ile)			Diarrhea; Pain; Vomiting	Arthralgia; Arthritis	No		Yes	10369261
202	MKD-HIDS	F	Caucasian-Dutch		3.4	p.(Val377Ile)	p.(Val377Ile)			Diarrhea; Pain	Arthralgia			Yes	10369261
203	MKD-HIDS	M	Caucasian-Dutch	41.5	3	p.(His20Pro)	p.(Val377Ile)			Diarrhea; Pain; Vomiting	Arthralgia	No		Yes	11371670
204	MKD-HIDS	M	Caucasian-Dutch	10.8	1	p.(His20Pro)	p.(Val377Ile)			Diarrhea; Pain; Vomiting	Arthralgia	No		No	11371670
205	MKD-HIDS	M	Caucasian-Dutch	11.4	7	p.(Ile268Thr)	p.(Val377Ile)			Diarrhea; Pain; Vomiting	Arthralgia; Arthritis	No		Yes	11371670
206	MKD-HIDS	F	Caucasian-Dutch	27.5	5	p.(Ile268Thr)	p.(Val377Ile)			Diarrhea; Vomiting	Arthralgia	No		Yes	11371670
207	MKD-HIDS	F	Caucasian-Dutch	21.7	4	p.(Ile268Thr)	p.(Val377Ile)			Diarrhea; Pain; Vomiting	Arthralgia	No		Yes	11371670
208	MKD-HIDS	M	Caucasian-Dutch	5.4	1	p.(His20Pro)	p.(Val377Ile)			Diarrhea; Pain; Vomiting	Arthralgia	No		Yes	11371670
209	MKD-HIDS	F	Caucasian-Dutch	4.8	1	p.(Ser135Leu)	p.(Val377Ile)			Diarrhea; Pain; Vomiting	Arthralgia	No		Yes	11371670
210	MKD-HIDS	F	Caucasian-Dutch		7	p.(Val377Ile)	p.(Val377Ile)			Diarrhea; Pain; Vomiting	Arthralgia	No		Yes	11371670
211	MKD-HIDS	M	Caucasian-Dutch	22.4	4	p.(Val377Ile)	p.(Arg388*)			Diarrhea; Pain; Vomiting	Arthralgia	No		Yes	11371670
212	MKD-HIDS	M			3.7	p.(Ala148Thr)	p.(Ile268Thr)								11486909
213	MKD-HIDS	M	Mixt	14.4	1	p.(Gly211Ala)	p.(Val377Ile)	TNFRSF1A	p.(Pro75Leu)	Diarrhea; Pain		Seizures	Conjunctivitis		12452839
214	MKD-HIDS	M	Caucasian			p.(Trp188*)	p.(Val377Ile)			Diarrhea; Pain; Vomiting	No			Erythema; Oral aphtosis	12915839
215	MKD-HIDS	F	Caucasian			p.(Ser329Arg)	p.(Val377Ile)			Diarrhea; Pain	Arthralgia			Erythema; Maculo-papular rash	13130485
216	MKD-HIDS	F	Mixt	Elevated		p.(Val27Serfs*16)	p.(Val377Ile)			Diarrhea; Pain	Arthralgia; Myalgia	No		Erythema; Maculo-papular rash; Oral aphtosis	13130485
217	MKD-HIDS	M	Caucasian-German	1.24	5.5	p.(Val377Ile)	p.(Val377Ile)			Vomiting	Arthralgia			Rash	15188372
218	MKD-HIDS	M	Caucasian-German	8.42	2.4	p.(Trp188*)	p.(Val377Ile)			Diarrhea; Pain; Vomiting	Arthralgia; Arthritis			Rash	15188372
219	MKD-HIDS	F	Caucasian-German		1	p.(Val377Ile)				Diarrhea; Pain; Vomiting	Arthritis			Rash	15188372
220	MKD-HIDS	F	Caucasian	0.21	50	p.(Val377Ile)				Pain	Arthralgia			Genital aphtosis	15188372
221	MKD-HIDS	F	Caucasian-German	51.56	0.2	p.(Val203Ala)	p.(Ile268Thr)			No	Arthralgia; Arthritis			Oral aphtosis	15188372
222	MKD-HIDS	F	Caucasian-German	17.13	0.1	p.(Val203Ala)	p.(Ile268Thr)			Diarrhea	Arthralgia; Arthritis			Rash; Oral aphtosis	15188372
223	MKD-HIDS	F			0.05	p.(Val377Ile)	p.(Ser378Pro)	TNFRSF1A	p.(Arg121Gln)	Diarrhea; Pain	Arthralgia	No	No		15657603
224	MKD-HIDS	M	Arab			p.(Val377Ile)	p.(Val377Ile)				Arthralgia; Arthritis			Maculo-papular rash	15674660
225	MKD-HIDS	F	Caucasian-Portuguese			p.(Thr237Ser)	p.(Val377Ile)					Paralysis	Uveitis		16197847
226	MKD-HIDS	F	Caucasian-German			p.(Ile268Thr)	p.(Arg277His)			Diarrhea; Pain				Maculo-papular rash; Oral aphtosis	16255052
227	MKD-HIDS	F	Caucasian-German			p.(Lys26Serfs*52)	p.(Arg277His)			Diarrhea; Pain; Vomiting				Maculo-papular rash; Oral aphtosis	16255052
228	MKD-HIDS	F	Caucasian-German			p.(Lys26Serfs*52)	p.(Arg277His)			Diarrhea; Pain; Vomiting				Rash; Oral aphtosis	16255052
229	MKD-HIDS	F	Caucasian-Italian			p.?	p.(Val377Ile)			Pain; Vomiting	Arthralgia			Bipolar apthosis	16871408
230	MKD-HIDS	M				p.?	p.(Val377Ile)			Adhesions; Diarrhea; Pain; Vomiting	Arthritis				17105862
231	MKD-HIDS	M				p.?	p.(Val377Ile)			Adhesions; Diarrhea; Pain; Vomiting	Arthritis				17105862
232	MKD-HIDS	F	Turkish	Elevated		p.(Arg277Cys)	p.(Arg277Cys)	MEFV	p.(Glu148Gln)	Diarrhea; Pain					17171314
233	MKD-HIDS	M	Turkish	Elevated		p.(Thr322Ser)	p.(Thr322Ser)	MEFV	p.(Glu148Gln)	Pain	Arthralgia; Arthritis				18506569
234	MKD-HIDS	M	Caucasian	Normal		p.(Ile268Thr)	p.(Val377Ile)			Pain	Arthralgia			No	18839211
235	MKD-HIDS	M	Caucasian	Normal		p.(Ile268Thr)	p.(Val377Ile)			Diarrhea; Pain		Seizures			18839211
236	MKD-HIDS	F	Asian-Japanese	27.4µg/mgCr		p.(Gly326Arg)	p.(Gly326Arg)			Diarrhea	Yes			Yes	18941711
237	MKD-HIDS	M	Caucasian			p.(Ile268Thr)	p.(Val377Ile)				Arthritis		Keratopathy; Photophobia		19656398
238	MKD-HIDS	F	Asian-Japanese	49µg/mg Cr		p.(Ala262Pro)	p.(His380Arg)	MEFV	p.(Leu110Pro(;)Glu148Gln)			No		Maculo-papular rash	21399979
239	MKD-HIDS		Caucasian-German			p.(Ala28Thr)	p.(Val377Ile)			Diarrhea; Pain; Vomiting	No			Erythema	22038276
240	MKD-HIDS		Caucasian-German			p.0	p.(Val377Ile)			Diarrhea; Pain; Vomiting	Arthralgia; Myalgia		Conjunctivitis	Erythema	22038276
241	MKD-HIDS		Caucasian-German			p.(Val377Ile)	p.(Val377Ile)			Pain	Arthralgia		No	Erythema	22038276
242	MKD-HIDS		Caucasian-German			p.(Ile268Thr)	p.(Val377Ile)			Diarrhea; Pain			No	No	22038276
243	MKD-HIDS		Caucasian-German			p.(Ile268Thr)	p.(Val377Ile)			Diarrhea; Pain; Vomiting	No	Yes	No	No	22038276
244	MKD-HIDS	M	Asian-Japanese	67.9µg/mg Cr		p.?	p.(Val278Ala)	MEFV	p.(Leu110Pro(;)Glu148Gln)						22159817
245	MKD-HIDS	F	Asian-Japanese	55.6µg/mg Cr		p.?	p.(Val278Ala)	MEFV	p.(Leu110Pro(;)Glu148Gln)						22159817
246	MKD-HIDS	F	Asian-Japanese	58.8µg/mg Cr	1	p.?	p.(Val278Ala)	MEFV	p.(Leu110Pro(;)Glu148Gln)						22159817
247	MKD-HIDS	M	Brazilian			p.(Thr237Ser)	p.(Thr237Ser)				No	No	No	Erythema	22566169
248	MKD-HIDS	M	Brazilian			p.(Leu264Phe)	p.(Ile268Thr)			Pain	Arthralgia; Arthritis	No	No	Erythema	22566169
249	MKD-HIDS	F	Brazilian			p.(Gly202Arg)	p.(Val377Ile)			Pain	Arthralgia; Arthritis; Myalgia	No	No	Erythema	22566169
250	MKD-HIDS	M			0	p.(Ala21Val)	p.?			Diarrhea; Pain	Arthralgia; Arthritis		Conjunctivitis	Maculo-papular rash; Oral aphtosis	22885443
251	MKD-HIDS	M	Caucasian-Italian			p.(Val377Ile)	p.(Val377Ile)			No	Arthralgia			Rash; Oral aphtosis	23239036
252	MKD-HIDS	F	Caucasian-Italian			p.?	p.(Val377Ile)			Pain	Arthralgia			Rash; Oral aphtosis	23239036
253	MKD-HIDS	F	Turkish			p.(Lys13Asnfs*68)	p.(Val377Ile)			Pain	Arthralgia; Arthritis				23692791
254	MKD-HIDS					p.(Ile268Thr)	p.(Val377Ile)	MEFV	p.(Val726Ala)	Diarrhea; Pain					23692791
255	MKD-HIDS	F	Mixt			p.(Ile268Thr)	p.(Val377Ile)			Diarrhea; Pain				Yes	24233262
256	MKD-HIDS	F	Caucasian			p.(Ser329Arg)	p.(Val377Ile)			Pain; Vomiting		No		Maculo-papular rash	24531849
257	MKD-HIDS	F	Caucasian			p.(Ser329Arg)	p.(Val377Ile)			Diarrhea				Maculo-papular rash	24531849
258	MKD-HIDS	F				p.(Val377Ile)	p.(His380Arg)			Pain	Arthralgia			Oral aphtosis	24561416
259	MKD-HIDS	M	Caucasian-Portuguese			p.(Arg277Gly)	p.(Arg277Gly)			Diarrhea; Pain	Arthralgia			Rash	24656624
260	MKD-HIDS	F	Arab	6.53		p.(Val377Ile)	p.(Val377Ile)			Pain; Vomiting				Oral aphtosis	24935455
261	MKD-HIDS	F	Arab	5.9		p.(Val377Ile)	p.(Val377Ile)			Pain; Vomiting				Oral aphtosis	24935455
262	MKD-HIDS	F		Elevated		p.(Val377Ile)	p.(Val377Ile)			Pain					25677409
263	MKD-HIDS	F		Elevated		p.(Ala147Thr)	p.(Val377Ile)			Pain					25677409
264	MKD-HIDS			Elevated		p.(Leu51Phe)				Pain					25677409
265	MKD-HIDS	M			0	p.(Glu296Gly)	p.(Val377Ile)			Pain					25677409
266	MKD-HIDS	M		Elevated		p.(Gly338Asp)	p.(Val377Ile)			Pain					25677409
267	MKD-HIDS	F		Elevated		p.(Asp204Glu)	p.(Val377Ile)			Pain					25677409
268	MKD-HIDS	F				p.(Lys13Gln)	p.(Asn205Asp)			Pain					25677409
269	MKD-HIDS	F	Caucasian	36		p.(Arg277Cys)	p.(Arg277Cys)			Diarrhea; Pain; Vomiting	No			Erythema	25721923
270	MKD-HIDS	F		Normal		p.(Arg277Cys)	p.(Val377Ile)			Adhesions; Diarrhea; Pain		Seizures		Rash; Oral aphtosis	25721923
271	MKD-HIDS	F				p.(Arg277Cys)	p.(Val377Ile)			Diarrhea; Pain; Vomiting				Rash; Oral aphtosis	25721923
272	MKD-HIDS					p.(Ser135Leu)	p.(Val377Ile)			Diarrhea; Pain				Erythema; Oral aphtosis	25897835
273	MKD-HIDS	M	Iian			p.?	p.(Val377Ile)			Diarrhea; Pain				Oral aphtosis	26620804
274	MKD-HIDS	M	Iian			p.?	p.(Val377Ile)			Diarrhea; Pain				Oral aphtosis	26620804
275	MKD-HIDS	F	Caucasian	4.1	0.06	p.(Val377Ile)	p.(Val377Ile)			Pain; Vomiting	Arthralgia	Allodynia	Optic neuritis	No	26977311
276	MKD-HIDS	M				p.(His20Asn)	p.(Val377Ile)			Pain	Arthralgia				27377765
277	MKD-HIDS	F	Mixt	36µg/mg Cr	1.3	p.(Ser128Profs*58)	p.(Asn205Asp)			Diarrhea; Pain; Vomiting	No		No	Maculo-papular rash	27387687
278	MKD-HIDS	M	Caucasian-Italian			p.(Val310Met)	p.(Val377Ile)	NLRP3	p.(Gln103Lys)	Pain				Folliculitis; Oral aphtosis	28638818
279	MKD-HIDS	M	Turkish			p.(Cys161Arg)	p.(Cys161Arg)							No	29148404
280	MKD-HIDS	F	Turkish			p.(Cys161Arg)	p.(Cys161Arg)			Diarrhea; Pain; Vomiting	Arthritis			Erythema	29148404
281	MKD-HIDS	F	Asian-Japanese	42.3µg/mg Cr		p.(Leu51Phe)	p.(Ala382Pro)			Diarrhea; Pain					29451047
282	MKD-HIDS	M	Asian-Japanese	36.2µg/mg Cr		p.(Gly326Arg)	p.(Gly326Arg)			Diarrhea; Vomiting	Yes			Yes	29451047
283	MKD-HIDS	M	Turkish			p.(Asn205Asp)	p.(Val377Ile)	MEFV	p.(Arg761His)					Urticaria	29624229
284	MKD-HIDS	M	Turkish			p.(Val377Ile)	p.(Val377Ile)	MEFV	p.(Met680Ile)	Pain		Seizures		Urticaria	29624229
285	MKD-HIDS	F	Caucasian-Greek			p.(Gly376Ser)	p.(Val377Ile)				Arthritis; Myalgia			Erythema	30148429
286	MKD-MA	M		8700	0.07	p.(Leu264Phe)	p.(Leu264Phe)				Hypotonia	Mental retardation; Seizures	Cataract		8352861
287	MKD-MA	F		6100	0.04	p.(Leu264Phe)	p.(Leu264Phe)					Cerebral atrophy; Mental retardation	Cataract		8352861
288	MKD-MA	F		14500		p.(Leu264Phe)	p.(Leu264Phe)			Diarrhea		Mental retardation	Cataract		8352861
289	MKD-MA		Mixt	69	0.2	p.(Lys13*)	p.(Val377Ile)			Diarrhea; Vomiting		Language disorder; Mental retardation		Maculo-papular rash	9266363
290	MKD-MA	F		Elevated	0.2	p.(Ile268Thr)	p.(Ile268Thr)				No	Mental retardation	No		10401001
291	MKD-MA	M	Caucasian-Dutch	Elevated	0.3	p.(His20Pro)	p.(Ala334Thr)				Hypotonia; Myalgia	Ataxia; Cerebral atrophy; Mental retardation	No		10401001
292	MKD-MA	F	Other	Elevated	0.3	p.(Val310Met)	p.(Val310Met)				Arthralgia	Mental retardation	No		10401001
293	MKD-MA	M	Other			p.(Ile268Thr)	p.(Asn301Thr)				Hypotonia	Mental retardation	Cataract		10417275
294	MKD-MA				0	p.(Ile268Thr)									10417275
295	MKD-MA	F				p.(Thr243Ile)	p.(Leu265Pro)				Hypotonia	Ataxia; Cerebral atrophy; Mental retardation; Motor delay; Tremor			10417275
296	MKD-MA				2.4	p.(Thr243Ile)	p.(Leu265Pro)				Hypotonia	Ataxia; Cerebral atrophy; Mental retardation; Motor delay; Tremor	Nystagmus		10417275
297	MKD-MA	F		Elevated		p.(Ala334Thr)	p.(Ala334Thr)				Hypotonia	Ataxia; Cerebral atrophy; Mental retardation	No		10417275
298	MKD-MA	M		Elevated		p.(Ala334Thr)	p.(Ala334Thr)				Hypotonia	Ataxia; Cerebral atrophy; Mental retardation	Cataract		10417275
299	MKD-MA	M		862	0.4	p.(Gly25Trpfs*55)	p.(Ala334Thr)			No	No	Ataxia; Language disorder; Mental retardation	Retinal dystrophy	No	12563048
300	MKD-MA	F		29000	2.4	p.(Ala334Thr)	p.(Ala334Thr)			Diarrhea; Vomiting	Arthralgia; Hypotonia	Ataxia; Language disorder	Cataract; Retinal dystrophy	Erythema; Oedema; Rash	12563048
301	MKD-MA	M		17000	2.1	p.(Ala334Thr)	p.(Ala334Thr)					Ataxia; Cerebral atrophy; Motor delay	Cataract		12563048
302	MKD-MA	F	Arab	Elevated		p.(Leu35Ser)	p.(Leu35Ser)								14711867
303	MKD-MA	M	Arab	3600	0	p.(Leu35Ser)	p.(Leu35Ser)								14711867
304	MKD-MA	M				p.(Ile268Thr)	p.(Ile268Thr)			Yes			Yes		21425920
305	MKD-MA	M	Arab	180	1	p.(Gly326Arg)	p.(Gly326Arg)			Cholestasis; Pain	Hypotonia	Ataxia; Mental retardation			21708801
306	MKD-MA	M	Arab	2475	3.1	p.(Leu264Phe)	p.(Ile268Thr)			Pain	Arthralgia	Stroke	Cataract	Maculo-papular rash; Oedema; Urticaria	21708801
307	MKD-MA	M	Arab		0.05	p.(Thr237Ser)	p.(Thr237Ser)								21708801
308	MKD-MA	M	Caucasian	10663	0.7	p.(Ile268Thr)	p.(Arg388*)			Occlusion; Pain					21708801
309	MKD-MA	F	Other	17	2.7	p.(Ala147Thr)	p.(Val377Ile)								21708801
310	MKD-MA	F	Arab	9500	0	p.(Leu264Phe)	p.(Leu264Phe)					Mental retardation	Cataract		21708801
311	MKD-MA	F	Arab	10100	0	p.(Leu264Phe)	p.(Leu264Phe)					Mental retardation	Cataract		21708801
312	MKD-MA	M	Arab	10500	0	p.(Leu264Phe)	p.(Leu264Phe)					Mental retardation	Cataract		21708801
313	MKD-MA	M	Caucasian-Spaniard	11600		p.(Ile268Thr)	p.(Ile268Thr)			Vomiting	Hypotonia	Cerebral atrophy; Language disorder; Mental retardation; Motor delay	Cataract; Loss visual acuity		22271696
314	MKD-MA	M	Caucasian-Spaniard			p.(Ser135Leu)	p.(Arg241Cys)			Vomiting	No	Ataxia; Cerebral atrophy	No		22271696
315	MKD-MA	F	Mixt	Elevated		p.(Ile268Thr)	p.(Val310Met)			Cholestasis		Motor delay			22405037
316	MKD-MA	M	Caucasian-German	276mg/g Creat	0.03	p.(Ile268Thr)	p.(Arg388*)			Yes					23146290
317	MKD-MA	M	Caucasian	1220mg/g Creat	0	p.(Arg388*)	p.(Arg388*)			Yes	Hypotonia	Mental retardation	Optic atrophy	Rash	23146290
318	MKD-MA	M		Elevated		p.(Thr237Ser)	p.(Thr237Ser)			Diarrhea; IBD; Pain; Vomiting	Arthritis				25677409
319	MKD-MA	F				p.(His20Gln)	p.(His20Gln)			Diarrhea; Pain	Arthralgia; Arthritis			Maculo-papular rash	25897835
320	MKD-MA	F				p.(Val353del)	p.(Val377Ile)					Paralysis			27377765
321	MKD-MA	M	Asian-Japanese			p.?	p.(Ala147Thr)			Diarrhea; Vomiting	No			Yes	29451047
322	MKD-MA	M	Asian-Japanese	355μg/mg Cr		p.?	p.?			No	No			Rash;	29451047
323	MKD-MA	F		7024		p.(Thr237Ser)	p.(Thr237Ser)				Hypotonia	Cerebral atrophy		Maculo-papular rash	31096039
324	PK		Asian-Chinese			p.(Gly212del)								PK-DSAP	22983302
325	PK	F	Asian-Chinese			p.(Leu279Pro)								PK-DSAP	22983302
326	PK		Asian-Chinese			p.(Tyr291Asp)								PK-DSAP	22983302
327	PK		Asian-Chinese			p.(Gly12Arg)								PK-DSAP	22983302
328	PK		Asian-Chinese			p.(His312Arg)								PK-DSAP	22983302
329	PK		Asian-Chinese			p.(Gly376Ser)								PK-DSAP	22983302
330	PK		Asian-Chinese			p.(Gly376Ser)								PK-DSAP	22983302
331	PK		Asian-Chinese			p.(Cys161Argfs*25)								PK-DSAP	22983302
332	PK		Asian-Chinese			p.(Gly140Argfs*47)								PK-DSAP	22983302
333	PK		Asian-Chinese			p.(Leu255Pro)								PK-DSAP	22983302
334	PK		Asian-Chinese			p.(Gly202Arg)								PK-DSAP	22983302
335	PK		Asian-Chinese			p.(Gly202Arg)								PK-DSAP	22983302
336	PK		Asian-Chinese			p.(Gly202Arg)								PK-DSAP	22983302
337	PK		Asian-Chinese			p.(Gly202Arg)								PK-DSAP	22983302
338	PK	F	Asian-Chinese			p.(Gly202Arg)								PK-DSAP	22983302
339	PK		Asian-Chinese			p.(Gly202Arg)								PK-DSAP	22983302
340	PK		Asian-Chinese			p.(Gly202Arg)								PK-DSAP	22983302
341	PK		Asian-Chinese			p.(Leu41Pro)								PK-DSAP	22983302
342	PK		Asian-Chinese			p.(Leu41Pro)								PK-DSAP	22983302
343	PK	M	Asian-Chinese			p.(Leu348Ilefs*17)								PK-DSAP	22983302
344	PK	M	Asian-Chinese			p.0								PK-DSAP	22983302
345	PK		Asian-Chinese			p.(Leu348Ilefs*17)								PK-DSAP	22983302
346	PK	M	Asian-Chinese			p.(Phe365Ser)								PK-DSAP	22983302
347	PK	M	Asian-Chinese			p.(Val132Glufs*27)								PK-DSAP	23834120
348	PK		Asian-Chinese			p.(Val132Glufs*27)								PK-DSAP; PK-Mibelli	23834120
349	PK		Asian-Chinese			p.(Ala285Serfs*15)								PK-Linear; PK-Mibelli	23834120
350	PK		Asian-Chinese			p.(Pro353Leufs*3)								PK-DSAP	23834120
351	PK	M	Asian-Chinese			p.(Leu343Pro)								PK-DSAP	24008101
352	PK	F	Asian-Chinese			p.(Trp62*)								PK-DSAP	24008101
353	PK	M	Asian-Chinese			p.(Gly140Argfs*47)								PK-DSAP	24551296
354	PK	M	Asian-Chinese			p.(Arg215Gly)								PK-DSAP	24551296
355	PK	F				p.(Gly347Aspfs*54)								Porokeratosis	24781643
356	PK	F				p.(Gly347Aspfs*54)								Porokeratosis	24781643
357	PK	M				p.(Gly347Aspfs*54)								Porokeratosis	24781643
358	PK	F	Asian-Chinese			p.(Gly309Val)								Porokeratosis	25053464
359	PK	M	Asian-Chinese			p.(Ser69Thr)								PK-DSAP	25059119
360	PK		Asian-Chinese			p.(Gly202Glu)								Porokeratosis	26202976
361	PK		Asian-Chinese			p.(His217Pro)								Porokeratosis	26202976
362	PK		Asian-Chinese			p.(Thr237Asn)								Porokeratosis	26202976
363	PK		Asian-Chinese			p.(Gly309Val)								Porokeratosis	26202976
364	PK		Asian-Chinese			p.(Gly140Argfs*47)								Porokeratosis	26202976
365	PK		Asian-Chinese			p.(Thr322Asn)								Porokeratosis	26202976
366	PK		Asian-Chinese			p.(Asn301Thrfs*5)								Porokeratosis	26202976
367	PK		Asian-Chinese			p.(Cys161Argfs*25)								Porokeratosis	26202976
368	PK		Asian-Chinese			p.(Ser146Asn)								Porokeratosis	26202976
369	PK		Asian-Chinese			p.(Gly338Ser)								Porokeratosis	26202976
370	PK		Asian-Chinese			p.(Ser85*)								Porokeratosis	26202976
371	PK		Asian-Chinese			p.(Thr356Arg)								Porokeratosis	26202976
372	PK		Asian-Chinese			p.(Val151Met)								Porokeratosis	26202976
373	PK		Asian-Chinese			p.(Asp79Tyr)								Porokeratosis	26202976
374	PK		Asian-Chinese			p.?								Porokeratosis	26202976
375	PK		Asian-Chinese			p.(Leu41Arg)								Porokeratosis	26202976
376	PK		Asian-Chinese			p.(Gly376Ser)								Porokeratosis	26202976
377	PK		Asian-Chinese			p.(Gly202Arg)								Porokeratosis	26202976
378	PK		Asian-Chinese			p.(Phe365Ser)								Porokeratosis	26202976
379	PK	M	Asian-Chinese			p.(His312Arg)								Porokeratosis	26202976
380	PK	M	Asian-Chinese			p.(Thr342Ala)								Porokeratosis	26202976
381	PK	M	Asian-Chinese			p.(Gly25Val)								Porokeratosis	26202976
382	PK		Asian-Chinese			p.(Leu224*)								Porokeratosis	26202976
383	PK	F	Asian-Chinese			p.(Asp79Asn)		MVD	p.(Phe249Ser)					Porokeratosis	26202976
384	PK		Asian-Chinese			p.(Val132Glufs*27)								Porokeratosis	26202976
385	PK		Asian-Chinese			p.(Val132Glufs*27)								Porokeratosis	26202976
386	PK		Asian-Chinese			p.(Gln302*)								Porokeratosis	26202976
387	PK		Asian-Chinese			p.(Gly335Ser)	p.(Phe365Ile)							Porokeratosis	26202976
388	PK		Asian-Chinese			p.?								Porokeratosis	26202976
389	PK		Asian-Chinese			p.(His312Arg)								Porokeratosis	26202976
390	PK					p.(Pro11Ser)								PK-DSAP	26794421
391	PK					p.(Gly335Asp)								PK-DSAP	26794421
392	PK	M	Asian-Chinese			p.(Cys161Argfs*25)								PK-DSAP	28543715
393	PK	M	Asian-Chinese			p.(Cys161Argfs*25)								PK-DSAP	28543715
394	PK	F	Caucasian			p.(Cys152Tyr)								PK-DSAP	29693064
395	PK					p.(Leu343Pro)								PK-DSAP	29722423
396	PK					p.(Ala189Val)								PK-DSAP	30597534
397	PK	M	Asian-Japanese			p.(Gln358Pro)		MVK	Somatic: p.(Gly192Glu) p.(Ser201Phe) p.(Ser272Phe) p.(Gly376Ser)					PK-DSAP	31207227
Mevalonic aciduria values are given as mmol/mol creatinine, otherwise indicated. Blank cells denote lacking information. MKD: mevalonate kinase deficiency. MKAD: Mevalonate kinase-associated diseases. IBD: Inflammatory bowel disease.
The MKAD subtypes as reported: MKD: systemic undefined; HIDS: hyper IgD syndrome; MA: mevalonic aciduria; PK: porokeratosis.
